# Supplementary material for: Hypertrophic cardiomyopathy: comprehensive insights into pathogenic genes and genotype-phenotype associations
Source: Front Cell Dev Biol. 2026 Jan 30;14:1741252. doi: 10.3389/fcell.2026.1741252 (PMC12901350; doi:10.3389/fcell.2026.1741252)
Supplement: Supplementary file 1 [file Table1.xlsx]

## Sheet: Table S1
Table S1. Prevalence and contribution of major pathogenic genes in HCM
Category	Gene	Cardiac Organelle / Structure	Function / Signaling Pathway (Tudurachi, et al., 2023; Abbas et al., 2024; Ochoa et al., 2018; Bagnall et al., 2014; Prondzynski et al., 2019; Noureddine et al., 2025; Salazar-Mendiguchía et al., 2020a; Bonanni et al., 2026; Ceholski et al., 2012; Young et al., 2015; van Drie et al., 2025; Geier et al., 2008; Salazar_x0002_Mendiguchía et al., 2020b; Valdés-Mas et al., 2014; Verdonschot et al., 20…	Affected cardiac regions (Zhou et al., 2023; Phelan et al., 2016; Almomani et al., 2016; Cheawsamoot et al., 2020; Lopes et al., 2021)	Clinical notes	Event Risk	Chromosomal location	Mutation prevalence in sporadic HCM	Average age (years) in HCM (Sedaghat_x0002_Hamedani et al., 2018)	Mutation prevalence in familial HCM (Abbas et al., 2024)	Penetrance in family (Topriceanu et al., 2024)	Inheritance pattern, Validity (Abbas et al., 2024)
Sarcomere - Heavy chain	MYBPC3	Thick filament of sarcomere	Regulates actin-myosin interaction	Mid-septal hypertrophy with hypertrophy of the anterior, septal, and lateral LV walls	Moderate SCD Risk, ventricular arrhythmias and syncope (Tudurachi et al., 2023; Sedaghat-Hamedani et al., 2018)	Tier 2	11p11.2	~20% (Chiswell et al., 2023; Sedaghat-Hamedani et al., 2018)	39	40-45%	~55%	AD or AR, Definitive
	MYH7	Thick filament	Major component of thick filaments, generates force	Increased septum-to-posterior wall ratio with hypertrophy of the anterior, septal, and lateral LV walls	More severe phenotype; Higher risk of arrhythmias and advanced heart failure (Sedaghat-Hamedani et al., 2018; Gao et al., 2024; Homburger et al., 2016; García-Giustiniani et al., 2015)	Tier 1	14q11.2	~15% (Chiswell et al., 2023; Sedaghat-Hamedani et al., 2018)	35	15-25%	~65%	AD, Definitive
Sarcomere - Thin filament	TNNT2	Thin filament regulatory complex	Calcium-dependent regulation	Mild hypertrophy of the anterior wall, interventricular septum, and lateral LV wall	High risk of arrhythmia risk (Sedaghat-Hamedani et al., 2018; Pasquale et al., 2012; McKenna et al., 1990; Varnava et al., 2000; Shakur et al., 2021)	Tier 1	1q32.1	~2% (Sedaghat-Hamedani et al., 2018)	39	1-7%	~60%	AD, Definitive
	TNNI3	Thin filament regulatory complex	Calcium-dependent inhibition of contraction	Hypertrophy of the anterior wall, interventricular septum, and lateral LV wall, predominantly anterior and septal	Moderate atrial arrhythmias (Sedaghat-Hamedani et al., 2018; Zhou et al., 2023; Kubo et al., 2007; Muchtar et al., 2017; Mogensen et al., 2003)	Tier 2	19q13.42	~2% (Sedaghat-Hamedani et al., 2018)	44	1-7%	~60%	AD, Definitive
	ACTC1	Thin filament	Core component of thin filament, transmits force	Apical hypertrophic cardiomyopathy	Syndromic cardiac phenotypes (Monserrat et al., 2007; Despond and Dawson, 2018)	Tier 3	15q14	~1% (Sedaghat-Hamedani et al., 2018)	-	1-2%	-	AD, Definitive
	TPM1	Thin filament regulatory protein	Regulates calcium-dependent binding switch	Hypertrophy of the anterior, septal, and lateral LV walls	Worse cardiac outcomes (Zhou et al., 2023; Ahmad et al., 2022)	Tier 1	15q22.2	~1% (Sedaghat-Hamedani et al., 2018)	-	1-2%	-	AD, Definitive
Sarcomere - Light chain	MYL2	Thick filament	Modulates myosin head movement and rhythm	Apical/atypical hypertrophy	Severe progression, poor clinical outcome ( Blankenburg et al., 2014; Kabaeva et al., 2002; Ahmad et al., 2022)	Tier 1	12q24.11	~1% (Blankenburg et al., 2014; Kabaeva et al., 2002)	-	1-2%	~32%	AD, Definitive
	MYL3	Thick filament	Regulates contraction and sarcomere stability	Apical/atypical hypertrophy	Severe progression, poor clinical outcome (Dorn, et al., 2014; Ahmad et al., 2022; Beltrami et al., 2023)	Tier 1	3p21.3	~1% (Blankenburg et al., 2014; Kabaeva et al., 2002)	-	1-2%	~32%	AD or AR, Definitive
Kinase / signaling	ALPK3	Cytoplasm / signaling pathway	Alpha-kinase, involved in differentiation and hypertrophy	Apical/septal hypertrophy	Right ventricular involvement, fibrosis (Zhou et al., 2023; Phelan et al., 2016; Almomani et al., 2016; Cheawsamoot et al., 2020; Lopes et al., 2021)	Tier 2	15q25.2	-	-	<1%	-	AR, Definitive
	TRIM63	Z-disc	E3 ubiquitin ligase, protein turnover	LA enlargement and prominent septal/apical hypertrophy	Exertional dyspnoea, high rate of LV dysfunction (Salazar-Mendiguchía; et al., 2020; Bonanni et al., 2026)	Tier 2	1p36.13	-	-	0.01	-	AR, Definitive
	PLN	Sarcoplasmic reticulum membrane	Regulates SERCA pump activity	LA hypertrophy	Moderate MVA or HF-related symptoms (van Drie et al., 2025	Tier 3	6q22.31	-	-	0.03	-	AD, Definitive
Sarcomere - Structural / Cytoskeleton	TTN	Sarcomere (Z-line to M-line)	Provides passive elasticity and structural support	Diffuse or uniform myocardial hypertrophy	Moderate arrhythmogenic right ventricular cardiomyopathy (Saha et al., 2025)	Tier 2	2q31.2	-	-	<1%	-	AD, Limited
	OBSCN	Sarcomere / sarcoplasmic reticulum connection	Links sarcomere to sarcoplasmic reticulum	Diffuse or uniform myocardial hypertrophy	Moderate cardiovascular death and all-cause death (Wu et al., 2021)	Tier 2	1q42.13	-	-	<1%	-	AD, Limited
	FHOD3	Myofibrillar cytoskeleton	Regulates sarcomere assembly and mechanosensing	Asymmetric septal hypertrophy	An annual cardiovascular death incidence of 1% (Ochoa et al., 2018)	Tier 3	18q12.3	-	-	<1%	-	AD, Moderate
	ACTN2	Z-disc	Maintains structural integrity, transmits stress	LA hypertrophy	High atrial electrical abnormalities (Noureddine et al., 2025),	Tier 3	1q43	-	-	<1%	-	AD, Moderate
	CSRP3	Z-disc / structural protein	Modulates mechanical signaling	LA hypertrophy	Late onset with low event risk in heterozygotes (Salazar-Mendiguchía et al., 2020)	Tier 4	11p15.1	-	-	<1%	-	AD, Moderate
	FLNC	Z-disc / sarcoplasmic reticulum	Filamin linking sarcomere and SR	LA hypertrophy	Low event risk (Cui et al., 2018)	Tier 4	7q32.1	-	-	<1%	-	AD, Definitive
	JPH2	T-tubule–sarcoplasmic reticulum junction	Facilitates local calcium signaling coupling	Increased Septal Thickness	Exertional dyspnoea (Landstrom et al., 2007)	Tier 4	20q13.12	-	-	<1%	-	AD, Moderate
	KLHL24	Cytoplasm / signaling pathway	E3 ubiquitin ligase, protein degradation and remodeling	LA hypertrophy	Severe arrhythmias (Hedberg-Oldfors et al., 2019)	Tier 1	3q27.1	-	-	<1%	-	AR, Definitive
Note: We defined event risk according to a four-tier system based on clinical severity and prognostic implications. Tier 1 (High Risk) is characterized by a high risk of sudden cardiac death (SCD), a severe phenotype, rapid disease progression, or the presence of severe arrhythmias, collectively indicating a poor prognosis. Tier 2 (Intermediate-High Risk) is defined as a moderate risk of severe o…
